# Supplementary material for: In Silico Genome-Wide Analysis of the Pear (Pyrus bretschneideri) KNOX Family and the Functional Characterization of PbKNOX1, an Arabidopsis BREVIPEDICELLUS Orthologue Gene, Involved in Cell Wall and Lignin Biosynthesis
Source: Front Genet. 2019 Jul 5;10:632. doi: 10.3389/fgene.2019.00632 (PMC6624237; doi:10.3389/fgene.2019.00632)
Supplement: Supplementary Table 5 — List of KNOX protein sequences of four rosids. [file Table_3.xlsx]

## Sheet: Sheet1
Supplementary Table 5 List of KNOX protein sequences of four rosids.
>fv__mrna02647
MEEYNNSDEMDHESQGTPRGNFLYASPTLGGNYGRAAAASDHNQQNNTFHLQSSGGECFPSTQSTVKTEAAGSTSQHARHKFHHPQFPPPSLVLSRGHNDQQLPVQQQNENEVEAIKAKIIAHPHYSNLLQAYMDCQRVGAPSEVVARLSAARQEFVARQRSSVSSRDASSKDPELDQFMEAYYDMLVKYREELTRPIQEAMDFMKKIETQLNMLGNNSTATPLRIFSASALAGVVPAGLSHYKIHPLLVFTRRQKVRNLDEKHSTYDKCDGNGSSEEDQDNNSGGETEVAEIDPRAEDRELKNHLLRKYSGYLSSLKQELSKKKKKGKLPKDARQKLLSWWELHYKWPYPSESEKVALAESTGLDQKQINNWFINQRKRHWKPSEDMQFMVMDGLHPQ…
>fv__mrna19507
MNPLVIEKNLDGEVGGNPIVRMQEASGGMVFEVGMLKEAPTQEPEVEVLMFEAQAKKSEGLKKRTRQVRILNEWTDCHQAPVVNKIKQQRCLSGSASKEGQSVFIGKGGSNGSNSTAFGDNPTNNNGGGLFPMTVMMPLMTTTNSQHHHLAQLHSNNSPFVLLPPNYNNHHQQDQNNPAAVVGCYFMDHNTNNGGHGSSSSSSSSSSSIKSKIMAHPHYHRLLAAYINCQKVGAPPEVVGRLEEACESAATVGQMVRCSSGSGDGHGSLGEDPALDQFMEAYCEMLIKYEQEVSKPFKEAMLFLQKIESQFTALTVSSASATDSGYGEGGMDRNNKGSSEEVDVNNNLLVDPQAEDRELKGQLLRKYSGYLGSLKQEFMKKRKKGKLPKEARQKLLDWW…
>fv__mrna03606
MLVNEKGNKKEKEQGKKQGWNCGTVEGRGYIPNHSLDISLITASKNTRSYSCNSNSISRVKINLCTFFMEEMYGFQSAVVDYGDKSADYADRALMTPENLILPMDYQSLLSSGAFRDHRVPMMFGSDVGDLYSAISSAPEFRRGGDEDVFGAIKAKIASHPSYPRLIEAYIDCQKVGAPPEIASFLEEIRRENDLYKRERDAAMSTCLGADPELDEFMETYCDMLVKYKSDLARPFDEATTFLNKIETQLSNLRIRTLSDEGAASSEEEFSGGELEVQEAQTRGEDRDLKDKLLRKFGSHIGTLKLEFSKKKKKGKLPKEARQALLQWWSVHYKWPYPTEADKIALAESTGLDQRQINNWFINQRKRHWRPSENMQFAVMDNLSGPFFADD*
>fv__mrna32207
MEELYGFSTGNSDHYYSSSSMAMPPEHLPLSEYYTSFEPLSAVVPGSSSDPVYYYSGSNSSTVSDCVSVAVAGNQRGGEEVSCTDFNAKIASHPLYPNLLQAYIDCQKVGAPPELAHILEKIRRESDQLSRRTVGSTCMGVDPELDEFMETYCGILLKYKSDLTKPFNEAITFLNSMETQLNNLAGANTNDAPPGNSSDYEDMSGGEIDVQDSDHQQRNVNHELKDKLLRKYSGYISTLKQEFSQKKKKGKLPKDAKQILADWWNLHYKWPYPTEVDKMTLAQVTGLDQKQINNWFINQRKRHWKPSENMQFAVMESLYDPQTSEAGQFCGNSTHTSDSNFIPNFTDAITKLPKCLPSTSARIYLDGCFLAYDDHDFSGEALHEYPKHVTCGTPVDLSK…
>fv__mrna31590
MEDFYRLNTMNMISSSSGNVNQVENGTRTTTEGGAAYRGSPIIVSHRNFNMLQFETDQGMTELMKTQIANHPRYPDLVSAYIDCQKVGAPPEIKSLLEEVGRLSFPTSTCRSEIGADPELDEFMDTYCGVLHTYKEELSKPVDEATTFLNNIELQLSDLCKGTFQKNNCDLQAAVPLPDEAVGSSEEEFSYGEMEAAEGQDTSAFRACDRELKDMLLHKYSGYLGKLKKDFLKSRKKGKLPKDARSALMDWWNTHYRWPYPTEEQKMQLSVATGLDQRQINNWFINQRKRHWKPSEDMKFALMEGVSGSINGEGGPSLLCDPGFGHDDIM*
>fv__mrna00537
MESERWSRVPKGRETEKMESGMGKSNYYYSHGVMGSAGSSSGMLMPPPLVNSYAAAAADQTSSSSNHQHCFVSLPFTNINPNQNGSQEYEMRMKTKVMSHPLFPRLLASYVNCQKVGAPAEVVARLEDAAAASISSSAALSAACEESEPDPELDQFMEAYCEMLTKYHEELTKPFHEAMLGLSKINSQLKALSVSPSYSASTGDLVGQGGSSEEAGVNENCIDPRAKDWDIRAKLLQKYGGSLGSLSQELKKKKKNGKLPKEARVQLQEWWSRNYTWPYPSEPQKLALAASTGLTVKQINNWFINQRKRHWKPSAEGQVGENGGEVMGARLAIKFGCGGCNEVGSSSTTTFMAKTKPGKKDLDSYNIKGTNKAVRVGDCVLMRPSDTDKPPYVARVEKL…
>fv__mrna30482
MMVFLDLRVLNCFEMRKLKQVGAPPDVLGRLEEACESAAKIGHMVRRQRSSGNGHGHGSLGEDPTLDQFIEAYCEMLIKYEQDVSKSFKEAMLFLHKIESQFKAALTVSSAGCGEGGMDRNINGSSEEEDVNNNLSVDPQVEDRKLKGQLLREYRGNLGSLKQELKLKKRRKGKLPDEARQQLFDWWNRHYKWPYPSESQKLALAESTGLDQKQIKNWFVNQRVRHWKPWENMQIIAAMDASNNMDVSPSLL*
>fv__mrna32356
MQDSGLGMMGSGGGLSGGGGDDHAHQLKSEIATHPLYEQLLSAHVSCLRVATPIDQLPLIDAQLSQSHHLLRSYASHHQQHGHSLSPHERQELDNFLAQYLIVLCSFKEQLQQHVRVHAVEAVMACREIESTLQALTGVTLGEGTGATMSDDEDDMPTDFSMDQAGSDAHDMMGFGLPTESERSLMERVRQELKIELKQGFKSRIEDVREEILRKRRAGKLPGDTTTVLKNWWQQHSKWPYPTEDDKAKLVEETGLQLKQINNWFINQRKRNWHSNSQSVTSLKSKRKR*
>fv__mrna30834
MAFHGSFPDTQQPPQLAPTWLNAPPFRSSPSGKSGEEDGEDEMEGESGRFKADIVGHPLYEQLVSAHVSCLRIATPVDQLPKIDEQLVQSQRVVDKYSAMRANGEFGVLDEKELDMFMTNYVLLLCSFKEQLQQHVRVHAMEAVMACWELEQSLQSLTGVSTAEGTGATMSDDDEQFDGDISSYDASLDGHDTMGFGPLMPTESERSLMERVRQELKHELKQGYKEKIVDIREEILRKRRAGKLPGDTTSVLKAWWQTHSKWPYPTEEDKARLVQETGLQLKQINNWFINQRKRNWHSNLSTTSVLKSKRKSNAGDGNSQRLK*
>fv__mrna09344
MGSYKEKEEQREENQDDDHEENLKTRISSHPLYGLLVETHLDCLKVGGIGDDLEESDALRDYMKQLDNHKSSTSGEPELDHFMEAYCLALRKLKEAMEEPHRKSMTFITSMHHQLKELTATRSHLDLPESPTSFHHRRPTSVSKVEKQKERTEASCDLSLPNTVGDSAATFRPGGDGDPSYQRGPLFFGLVFGPLSATIAPSWLSTPHYLMVANDDGDGDGNASKYGWRVCDGNKEELSNLKAYSVGVEVSTSAFAKYASTYFSRDGTNRSGRNSLLKEFSPLALILKMKMLLHLCLLKLQSIGLCEEDSLLPPASLI*
>fv__mrna10993
MAYHNHLSGDLPLHHFTDQAQQQQQQHNQSFMSDQPDPNSKSTEPHNPYQTAPNWLNSALLRTQYATTTSGADTSNGGGGGTNFLNLHTASDSTAASQASNQWLSRPILQRNHSDVIDDVAAGPGDSMIAGAMSHDSADMKNDAALNNKSEGGVAVESGGGDGVMNWQNARHKAEILAHPLYEPLLSAHVACLRIATPVDQLPRIDAQLAQSQNVVAKYSGMSHGMVGDDKELDQFMALCFVAMFF*
>PbKNOX6
MEGGSNGTCSMMAFGESSSNGGGMMMMPLMTSSHHADHSHHHHHQHMNPNPYADAHNTST
THQLHQLPQLPPSNNHHDRHNTSGGSSFILHNPAAASYFMDNNNNNEGVGGSSFSSSSST
VKAKIMAHPHYHRLLASYINCQKVGAPPEVVARLEEACASAATIGQMVSSSSGSGSLGED
PALDQFMEAYCEMLTKYEQELSKPFKEAMIFLQRIESQFKALTLSSSSDSAAVLATSSIL
DLDSLACLSENYSVASGKLQYQTNFEGYGEGIDRNNGSSEDEVDVNNFIDPQAEDRELKG
QLLRKYSGYLGSLKQEFMKKRKKGKLPKEARQQLLDWWSRHYKWPYPSESQKLALAESTG
LDQKQINNWFINQRKRHWKPTEDMQFVVMDASHPGHYYMDSVMGNPFPMDISPTLL
>PbKNOX16
MQESGLGMMGGGGIDGHHDQHNRQLKAEIATHPLYEQLLSAHVSCLRVATPIDQLPLIDA
QLSQSHHLLRSYASQQQHGHSVSPHERQELDNFLAQYLIVLCSFKEQLQQHVRVHAVEAV
MACREIESNLQALTGINDQLFWGSGSLSAVLVRSGCGIG
>PbKNOX12
MMEDLYGLAGSSSTPSAGFSSDLYYSSSMADMPFSANTTVPDHQLDYYCTYRSRSASLEP
LAAALGEQRIPGTMRPDQMFSGSSSGVSDAASVVAAGIQRRGGGEGGWGEEVSCQMNEMI
ASHPLYPKLLQAYIDCQKVGAPPEIASVLDEIRPQSDHLISRRPTASTCMATADPDLDLF
MLWAHVSAVHLITKGTN
>PbKNOX3
MEDYNSQMDHESSGGRGNFLYASPNLGGNYGRAASDHQMGINTFHLQSSGGGGGGGSGDQ
CNFQSPGAHPINVKTEATTSQHGHPKFQYNNNNNNHHHLVSSSRGHQPVVHQLQHNLDLQ
NDDHSLSSNEVEAIKAKIIAHPQYSNLVEAYMDCQRVGAPSDVVPRLSVARQEFEARQRS
SGTSRETSKDPELDQFMEAYYDMLVKYREELTRPIQEAMDFMRRIETQLNMLGNNNNAPP
LRIFSPSEDKCEGIGSSEDEQENSGGETEVPEIDPRAEDRELKNHLLRKYSGYLSSLKQE
LSKKKKKGKLPKEARQKLLSWWELHYKWPYPSVYVFNLLRF
>PbKNOX9
MEGGSSRNSSNLGFLESSLAAALMNSETRTTSSNSYSKQFLSLPLINNNLQSHPHETTDQ
EMGVKAKIIAHPLFPRLLSAYVNCQKVGAPPEVVARLEQVCSAYNSEAAKRSSIRGGGGG
DDHPDPALDQFMEAYCEMLTKYEEELTKPFKEAMLFLSNIDSQLKALTFNSNSSSESAST
SGGDFVGLGRSPEEANAINDMDPQAEDRELKVQLLHKYSGYLGTLKQEFMKKKKNGKLPK
EARHQLFDWWCRHYKWPYPSEAQKLAMAESTGLELKQINNWFINQRKRHWKPSEDMQFVL
MDPTLHQHHHYPNFCMDNAIRNPFSMDCTSTLL
>PbKNOX13
MAFHHHHQQTPHEMAFHSFAEDQPPLSGALTWLNNAAFRQQNTSFSGLHDAGRNDDVVIS
PSGKSSSCSDRNRRDISGYDGGEEEGEDELECESARFKADIVGHPLYEQLVSAHVSCLRI
ATPVDQLPRIDEKLVQSQRVVDNYSALRANGDVGVMDEKELDLFMTNYVLLLCSFKEQLQ
QHVRVHAMEAVMACWELDQSLQSLTGVSTGEGTGATMSDDDDQVDSDINSYDGSLDGPDT
MGFGPLVPTESERSLMERVRQELKHELKQGYKEKIVDIREEILRKRRAGKLPGDTTSVLK
SWWQSHSKWPYPTEEDKARLVQETGLQLKQINNWFINQRKRNWHTNISSTSVLKSKRKR
>PbKNOX11
MEDFHRMNAGVISAGSDDHVNVHQQVENMATSTSSANCGGFHGSGHVVDDHNMLLFATEG
LGSDHMSDLIKSQIASHPRLPDLVAAYLECQKVGAPAEMKNLLEEIERASHPMSTCSEIG
ADPELDEFMESYIEVLHRYKEELSKPFDEATTFLTNIQTQLSNLCKGTFSKTWDYHSDEG
VGSSEEELSCGEVEAAEGQDTGGARSSGDRELKDMLLNKYSGYLSSLRKEFLKKRKKGKL
PKDARSTLSDWWITHYRWPYPTEEEKLQLSEMTGLDQKQINNWFINQRKRHWKPSEDMRF
ALNEGVGGSIGGPMMFDTGV
>PbKNOX1
MEDYNNQMDHESSGGRGNFLYASPNLGGNYGRAASDHQMGINTFHLQSSGGGGGGGSGDQ
CNFQSPGTHPINVKTEATTSQHGHQKFQYNSNNNNHLVSSSRGHQPVVHQLQNNLNLLND
DHSLSSNEVEAIKAKIIAHPQYSNLLEAYMDCQRVGAPSDVMARLSVARQEFEARQRSSG
TSRETSKDPELDQFMEAYYDMLVKYREELTRPIQEAMDFMRRIETQLNMLGNNNNAPPLR
IFSPSEDKCEGIGSSEEEQENSGGETEVPEIDPRAEDRELKNHLLRKYSGYLSSLKQELS
KKKKKGKLPKDARQKLLSWWELHYKWPYPSESEKVALAESTGLDQKQINNWFINQRKRHW
KPSEDMQFMVMDGLHPQNAALYMDGHYIGDGHYRLGP
>PbKNOX4
MQESGLGMMVGGGGDGHHDQHNRQLKAEIATHPLYEQLLSAHVSCLRVATPIDQLPLIDA
QLSQSHHLLRSYASQQQHGQSVSPHERQELDNFLAQYLIVLCSFKEHLQQHVRVHAVEAV
MACREIESNLQALTGMPSSLFLKTSPS
>PbKNOX5
MQESGLGMMVGGGGDGHHDQHNRQLKAEIATHPLYEQLLSAHVSCLRVATPIDQLPLIDA
QLSQSHHLLRSYASQQQHGQSVSPHERQELDNFLAQYLIVLCSFKEHLQQHVRVHAVEAV
MACREIESNLQALTGIKIRRTWTSYSGVLEV
>PbKNOX14
MAYHNHLSQPLHHFTDQTQQQHQQYQSDQTDPTSKPPEPHHPFQPAPNWLHSALLRNFTN
ADTNPTNTNNANNNGGGSSNFLNLHVTASDSVASQASNQWLSQSHRPILHRNHSDVIDDV
TVAGDSMIAAMSHDSADLKPDSNLNKSDGGVVESGIPGGGGGGDGGVINWQNARHKAEIL
AHPLYEPLLSAHVACLRIATPVDQLPRIDAQLAQSQNVVAKYSALGNGMVGDDKELEQFM
RHYVLLLCSFKEQLQQHVRVHAMEAVMACWEIEQSLQSLTGVSPGEGTGATMSDDEDDQV
DSDANLFDGSMEGHDSMGFGPLIPTESERSLMERVRQELKHELKQGYKEKIVDIREEIMR
KRRAGKLPGDTTSVLKAWWQSHSKWPYPTEEDKARLVQETGLQLKQINNWFINQRKRNWH
SNPSTSTVLKSKRKRCDYKPNMSRYSTGMLKGCR
>PbKNOX18
MAFHHHQQQTPHEMAFHSFVADQPTLSGAPTWLNNAAFRQQNTSFGGLHDAGRNDDVVIS
PSGKSSNCSDRNRREISGYDGGEEEEGEDELECESARFKADIVEHPLYEQLVSAHVSCLR
IATPVDQLPRIDEQLGQSQRVVDKYSGANGDVGVMDEKDLDLFMTNYVLLLCSFKEQLQQ
HVRVHAMEAVMACWELDQSLQSLTGVSTGEGTGATMSDDDDQVDSDINSYDGSLDGPDTM
GFGPLVPTESERSLMERVRQELKHELKQGYKEKIVDIREEILRKRRAGKLPGDTTSVLKS
WWQSHSKWPYPTEEDKARLVQETGLQLKQINNWFINQRKRNWHSNISSTSVLKSKRKR
>PbKNOX2
MEDYNSQMDHESSGGRGNFLYASPNLGGNYGRAASDHQMGINTFHLQSSGGGGGGGSGDQ
CNFQSPGAHPINVKTEATTSQHGHPKFQYNNNNNNHHHLVSSSRGHQPVVHQLQHNLDLQ
NDDHSLSSNEVEAIKAKIIAHPQYSNLVEAYMDCQRVGAPSDVVPRLSVARQEFEARQRS
SGTSRETSKDPELDQFMEAYYDMLVKYREELTRPIQEAMDFMRRIETQLNMLGNNNNAPP
LRIFSPSEDKCEGIGSSEDEQENSGGETEVPEIDPRAEDRELKNHLLRKYSGYLSSLKQE
LSKKKKKGKLPKEARQKLLSWWELHYKWPYPSESEKVALAESTGLDQKQINNWFINQRKR
HWKPSEDMQFMVMDGLHPQNAALYMDGHYTGDVHYRLGP
>PbKNOX10
MEGVGANGTCSMMAFGENSSNGGGMCPMMMMPLMTSSHHAHHSHHHLHQHQHHMNLNPNA
DTHNTSTAHQFRQLPQLPPSNNHHDHQNPHNTSGGSSFLLHNPVAAAASYFMDNNNNDGV
GGSSSSSPSTVKAKIMSHPHYHRLLASYINCQKVGAPPEVVARLEEACASAANIGQMVSS
SSESGSLGEDPALDQFMEAYCEMLTKYEQEISKPFKEAMIFIQRIESQFKALTLSSYDSA
GYGDGIDRNNVSSEEEVDVNNNFIDPQAEDRELKGQLLRKYSGYLGSLKQEFMKKRKKGK
LPKEARQQLLDWWSRHYKWPYPSESQKLALAESTGLDQKQINNWFINQRKRHWKPSEDMQ
FVVMDASHQGHYYMDSVMGNPFPMDISPTLL
>PbKNOX7
MAFHHHHQQTPHEMAFHSFAEDQPPLSGALTWLNNAAFRQQNTSFSGLHDAGRNDDVVIS
PSGKSSSCSDRNRRDISGYDGGEEEEGEDELECESARFKADIVGHPLYEQLVSAHVSCLR
IATPVDQLPRIDEKLVQSQRVVDNYSALRANGDVGVMDEKELDLFMTNYVLLLCSFKEQL
QQHVRVHAMEAVMACWELDQSLQSLTGVSTGEGTGATMSDDDDQVDSDINSYDGSLDGPD
TMGFGPLVPTESERSLMERVRQELKHELKQGYKEKIVDIREEILRKRRAGKLPGDTTSVL
KSWWQSHSKWPYPTEEDKARLVQETGLQLKQINNWFINQRKRNWHTNISSTSVLKSKRKR
>PbKNOX17
MAFHHHHQQTPHEMAFHSFAEDQPPLSGALTWLNNAAFRQQNTSFSGLHDAGRNDDVVIS
PSGKSSSCSDRNRRDISGYDGGEEEEGEDELECESARFKADIVGHPLYEQLVSAHVSCLR
IATPVDQLPRIDEKLVQSQRVVDNYSALRANGDVGVMDEKELDLFMTNYVLLLCSFKEQL
QQHVRVHAMEAVMACWELDQSLQSLTGVSTGEGTGATMSDDDDQVDSDINSYDGSLDGPD
TMGFGPLVPTESERSLMERVRQELKHELKQGYKEKIVDIREEILRKRRAGKLPGDTTSVL
KSWWQSHSKWPYPTEEDKARLVQETGLQLKQINNWFINQRKRNWHTNISSTSVLKSKRKR
VSEPCCEAKSSIGSPANTFVEIESVTINVLRRCLLLLLVSAQPILSLVQLLLPSCCLLEP
SSAFMLAFVTIVVA
>PbKNOX15
MAFHHHQQQTPHEMAFHSFAADQPTLSGAPTWLNNAAFRQQNTSFGGLHDAGRNDDVVIS
PSGKSSNCSDRNRREISGYDGGEEEEGEDELECESARFKADIVEHPLYEQLVSAHVSCLR
IATPVDQLPRIDEQLVQSQRVVDKYSGANGDVGVMDEKDLDLFMTNYVLLLCSFKEQLQQ
HVRVHAMEAVMACWELDQSLQSLTGVSTGEGTGATMSDDDDQVDSDINSYDGSLDGPDTM
GFGPLVPTESERSLMERVRQELKHELKQGYKEKIVDIREEILRKRRAGKLPGDTTSVLKS
WWQSHSKWPYPTEEDKARLVQETGLQLKQINNWFINQRKRNWHSNISSTSVLKSKRKR
>PbKNOX8
MAYHNHLSQDLPLHHFTDQTHHQHQQYHSDQPDQNSKPPEPHHPFQPAPNWLNSALLRNF
TNTDTNPTNSNNANNNGGGVSNFLNLHVTASDSAASQASNQWLSQSHRPILHRNHSDVID
DVTVAGDSMIAAAMSHDSADLKPDTILNKNDGGVVESGIPGGGGGGDGGVMNWQNARHKA
EILAHPLYEPLLSAHVACLRIATPVDQLPRIDAQLAQSQNVVAKYSALGNGMVGDDKELD
QFMRNYVLLLCSFKEQLQQHVRVHAMEAVMACWEIEQSLQSLTGVSPGEGTSATMSDDED
DQVDSDANLFDGGMEGHDSMGFGPLIPTESERSLMERVRQELKHELKQGYKEKIVDIREE
ILRKRRAGKLPGDTTSVLKAWWQSHSKWPYPTEEDKARLVQETGLQLKQINNWFINQRKR
NWHSNPSTSTVLKSKRKRKKKAHSDSDVAIINPI
>pm__Pm003159
MEDFYRLNPGVISGSEIDVNVVHQVENMATSTRNTSCGFHGHPHPQGHVVDDNMLLFQTEGMESDHHMSDLIKTQIANHPRFPDLVDAYLECQKVGAPPEMKSLLEEIGRVSHPMSTCSEIGADPELDEFMESYCEVLRGYKEELSKPFDEATNFLTNIQSQLRNLCKGTFPKTSWDYEGVGSSEEEFSCGEVEAAESQETAAARAGGDRELKDMLLHKYSGYLTNLRKEFLKKRKKGKLPKDARTALLDWWTTHYRWPYPTEEEKLHLSEVTGLDQKQINNWFINQRKRHWKPSEDMRFALMEGVGGSVGAPMLFDAGVGTGNIDDM
>pm__Pm004674
MAYHNHLSQQDLPLHHFTDQTQQQHQPFQSDQPDPNSKPTEPHHPFQPmPNWLNTALLRNYTNADANNNHNNSPNNNGGGGASNFLNLHVTASDSTTSQASNQWLSQPHRPILHRNHTHDPXXXXXXXXXXXXNKTDIVVESGGGGGDGGMINWQNARHKAEILAHPLYEPLLSAHVACLRIATPVDQLPRIDAQLAQSQNVVAKYSALGHGMVGDDKELDQFMRHYVLLLCSFKEQLQQHVRVHAMEAVMACWEIEQSLQSLTGVSPGEGTGATMSDDEDDQVDSDANLFDGSMDGHDSMGFGPLIPTESERSLMERVRQELKHELKQGYKEKIVDIREEILRKRRAGKLPGDTTSVLKAWWQSHSKWPYPTEEDKARLVQETGLQLKQINNWFINQR…
>pm__Pm005456
MEEYNQMDHESSGGRGNFLYASPNLGGNYGRASHDHQIGINAFHLQSSGGGDFHSPGGGHPINVKTEASTSHHGHHKFQYNNNNNNNPLLSSRGHQPVVQQQHNLDRQNDDHTLSSNEVEAIKAKIIAHPQYSNLLEAYMDCQRVGAPSEVVARLTAARQEFEARQRSSVASREASKDPELDQFMEAYYDMLVKYREELTRPIQEAMDFMRRIETQLNMLGNNNAPPLRIFSPSDDKCEGIGSSEEEQENSGGETEVPEIDPRAEDRELKNHLLKKYSGYLSSLKQELSKKKKKGKLPKDARQKLLSWWELHYKWPYPSESEKVALAESTGLDQKQINNWFINQRKRHWKPSEDMQFMVMDGLHPQNAALYMDGHYIGDGHYRLGP
>pm__Pm006717
MEEMYGLQSTAEYGDKGFQSTAEYEDRALMTPENLILPLDYQSLLVSSGAFRGEHHHHRVPMFGSDDVVLYSAMSEAASPTITPEFQREEDVFGAIKAKIASHPTYPRLIQAYIECQKVGAPPEIASFLDEIRRENDFYNYKQQQQQRGSCNSNSSMSSTYLGADPELDEFMETYCEMLVKYKSDLSRPFDEATTFLNKIELQLSNLCTSSAHASSIRTLSDEGGASSDEDFSGGEIEVQEAQQRGEDRDLKDRLMRRFGSHIGTLKLEFSKKKKKGKLPKEARQTLFDWWSVHYKWPYPTEADKIALAESTGLDQRQINNWFINQRKRHWRPSENMQFAVMDNIAGPFFTDD
>pm__Pm009705
MEGGSNGTCSMMAFGENSSNGGGLCPMMMVPmLMTSHHSHHYHHQHHHPTNPTNADPNTTTPFQLPQLPPSNHNRNSSTSSFIFNDHHPNNNNNNHPmAAAACYFMDNNNSNHDGSSSSSSSVKAKIMAHPHYHRLLASYINCQKVGAPPEVVARLEEACSSAASIGQMMSSSSGSGCLGEDPmLDQFMEAYCEMLTKYEQELSKPFKEAMIFLQRIESQFKALTLSSSSDSAVCGDGLDRNGSSEEEVDVNNNFIDPQAEDRELKGQLLRKYSGYLGSLKQEFMKKRKKGKLPKEARQQLLDWWSRHYKWPYPSESQKLALAESTGLDQKQINNWFINQRKRHWKPSEDMQFVVMDATHPGHYYMDTVLGNPFPMDISPTLL
>pm__Pm015136
MERGGTNCNNNSGVTYSGLMMGFGNNTSRTGSSKAQFLSLPLMVGCSHPNLQSDHQTTDQEMMVSCSDRMKAKIMAHPLFPRLLASYVSCQKVGAPPEVVARLEQACSAAVHNSEAACLGGGDPDPmLDQFMEAYCEMLTKYEEELTKPFKEAMLFLSKIDSQLQALTVHSSSDSASSDDNIAGRSGSPEEVDATKNESCIDPRAEDREIKAKLLHKYTGYLGSLKQEFMKKKKNGKLPKEARHQLLDWWSRHYKWPYPSEAQKLALAESTGLDLKQINNWFINQRKRHWKPSEDIQFAVMDPTHPHHHPHFYMDNNLTFPMNSTSTLL
>pm__Pm023742
MGGGGLSSGDAHHEHHNRQLKAEIATHPLYEQLLSAHVSCLRVATPIDQLPLIDAQLSQSHHLLRSYASQQQHGHSVSPHERQELDNFLAQYLIVLCSFKEQLQQHVRVHAVEAVMACREIESNLQALTGVSLGEGSGATMSDDEDDMQMDFSLDQSGGDGHDMMGFGPLLPTESERSLMERVRQELKIELKQGFKSRIEDVREEILRKRRAGKLPGDTTTVLKNWWQQHSKWPYPTEDDKAKLVEETGLQLKQINNWFINQRKRNWHSNSQSVTSLKSKRKR
>pm__Pm027656
MAFHHHHHHQQQQTPPEMAFHSFASDPPPLSGAPTWLNNAAFRQQNNFLHDARNDDVVISPSGKSSNCSGRNRREISGYDGEEEEEDELECESARFKADLVGHPLYEQLVSAHVSCLRIATPVDQLPRIDEQLVQSQRVVDKYSALRANGDVPVMDEKELDLFMTNYVLLLCSFKEQLQQHVRVHAMEAVMACWELDQSLQSLTGASTGEGTGATMSDDDDQVDSDINSYDGSLDGPDTMGFGPLVPTESERSLMERVRQELKHELKQGYKEKIVDIREEILRKRRAGKLPGDTTSVLKSWWQSHSKWPYPTEEDKARLVQETGLQLKQINNWFINQRKRNWHSNISSTSVLKSKRKR
>pm__Pm028537
MMEELYGLASSTPmSGFSSDQYYSSSMAMPENLTVPDHHQHQVEVDCYNYYHKSTFEPLAAALGDRMPGLQRPDPLFSGCSSGVSDAASAVAAGINNQRERGGGCGLGEEVSCEMNAKIASHPLYPKLLQAYIDCQKVGAPPEVASVLDEIRRESDHLICRRSSTSASTCMATADPELDAFMETYCDILVKYKSDLTRPFDEAITFLNKMETQLITLSSNNTTTTNDGGGSSDEEDLSGGETSPRTGEEHELKDKLLRKYSGYISTLKHEFSKKKKKGKLPREARQTLFDWWNLHDKWPYPTESDKISLAQVTGLDQKQINNWFINQRKRHWKPSENMQFAVMDTIYRPCFTKD
>GSVIVT01038787001
METYCDVLVKYKSDLARPFNEATAFLNNIETQLNTLCNGASRSYVSDEAAGSLEEAEGGKLKTWRSTRSVAFTNEILSKK
RCLD*
>GSVIVT01035921001
MLGDEKELDQFMTHYVLLLCSFKEQLQQHVRVHAMEAVMACWEIEQSLQSLTGVSPGEGTGATMSDDEEDQIDSDANLFD
GSLEGADSMGFGPLVPTESERSLMERVRQELKHELKQGYKEKIVDIREEILRKRRAGKLPGDTTSVLKAWWQSHSKWPYP
TEEDKAKLVQETGLQLKQINNWFINQRKRNWHSNPSTSTVLKSKRKSNAGENSSGDRFM
>GSVIVT01031241001
MDDLYRLQHEGISISGANAAAATIDFRRSVENSNVYRFESVETEAGMSDLIKSQIVNHPRYPNLVSAYIECRKVGAPPEM
ASLLEEIGRESQPMNSRSGEIGADPELDEFMESYCEVLHRYKEELSKPFDEATSFLSDIESQLSNLCKGALTAGTSGSYY
SDEAAGTSEEELSCGEAEVSESQESLGARPGDQELKEMLMRKYSGYLSSLRKEFLKKRKKGKLPKDARTMLLEWWNTHYR
WPYPTEDEKLKLSEVTGLDQKQINNWFINQRKRHWKPSEDMRFALIDGVSGNMGGGPVFLDTRGGTGSNI
>GSVIVT01030488001
MAHPHYPRLLAAYVNCQKVGAPPEVVARLEEACASEEAMGRSATSCVGEDPALDQFMEAYCEMLTKYEQELTKPFKEAML
FLSRIECQFKALTVAPSDSVCGSYAGRVGSSEEEVDGNDTCIDPQAEDRELKGQLLRKYSGYLGSLKQEFLKKKKKGKLP
KEARQQLLDWWSRHYKWPYPSESQKLALAESTGLDQKQINNWFINQRKRHWKPSEDMQFVVMDATHPHYYMDSVMGNPFP
MDCTPTLL*
>GSVIVT01019880001
MQEPGLGMMGGGGIGGLSDGDQQQRQLKGEIVTHPLYEQLLAAHVACLRVATPIDQLPLIDAQLTQSHHLLRSYASQQHH
HGNSLSPHERQELDNFLSQYLLVLCTFKEQLQQHVRVHAVEAVMACREIEQTLQALTGVSLGEGSGATMSDDEEEMQMDF
SLDQGGGDGHDMMGFGPLLPTESERTLMERVRQELKIELKQGFKSRIEDVREEILRKRRAGKLPGDTTSVLKNWWQQHSK
WPYPTEDDKAKLVEETGLQLKQINNWFINQRKRNWHSNSQSVTALKSKRKR
>GSVIVT01018257001
MAPMSFIFITFVYLYEVSSAIRTQIATHPLYPKLLHAYIECQKVGAPPEVAYLLEEIRRGSELCRRNTVSTCLGADPELD
EFMETYCNVLMKYKSDLARPFDEATAFLNNIETQLNTLCNGASRSYVSDEVARSLEEGLEEVEGGKLKTWRSTRSVAFTN
EILSKKRCLN*
>GSVIVT01013790001
MEEVYGLNSTSDYSDKVLMSPENLILPADYQSFFSSAAAFRDYRIPVFGSNELISVASAISETASITPEIQREEDVSSVI
KAKIASHPCYPRLLEAYIDCQKVGAPPEIACLLDEIRRENDVCKRDAVSTCLGADPELDEFMETYCDMLEKYKSDLARPF
DEATTFLNKIEMQLGNLCNDASIRSLPDEAVVSSDEDFSGGEEVQEAQPRGEDQELKERLLRRFGGRISSLKLEFSKKKK
KGKLPKEARQTLLEWWNLHYKWPYPTEADKIALAETTGLDQKQINNWFINQRKRHWKPSENMQFAVMDNHSGQFFTDD
>GSVIVT01012897001
MAFHNQLSHDMALQHFTDSHLTENTAVLRGILPEQLGQSSSDGAGKPPSHQQLGGGGGGGGPTWLNNAILRQQSQYADGS
FLHLQTNSDSTSSPATATTTTNQWLSRSMSNKRNGGNNQNRGDNNGEDMLDCDSGGNWENARYKADILAHPLYEQLLSAH
VSCLRIATPVDQLPRIDAQLAQSQGVVTKYSVLANQPLDDKELDQFMTHYVLLLCSFKEQLQQHVRVHAMEAVMACWELE
QSLQSLTGVSPGEGTGATMSDDEDDQADSEINLFDGSLDGPDSMGFGPLVPTETERSLMERVRQELKHELKQGYKEKIVD
IREEILRKRRAGKLPGDTTSLLKAWWQSHSKWPYPTEEDKARLVQETGLHLKQINNWFINQRKRNWHSNPSSSAVLKTKR
KSNAGEINNDHFL
>GSVIVT01009273001
MEDYNQLGENTTSRASFLYTSSVLAPNSSCFQSEAHPVVKTEASTSQHAQKFHYPIIRGHQTVDHQQQQQGNESFSEVEA
IKAKIIAHPQYSNLLEAYMDCQKVGAPPEVVERLAAVRQEFESRQRSSVTCRDASKDPELDQFMEAYYDMLVKYREELTR
PLQEATDFMRRIESQLNMLSNGPVRIFTSDEKCEGVGSSEEDQDNSGGETELPEIDPRAEDRELKNHLLRKYSGYLSSLK
QELSKKKKKGKLPKDARQKLLNWWELHYKWPYPSETEKVALAETTGLDQKQINNWFINQRKRHWKPSEDMQFMVMDGLHP
QNAALYMESHYMGDGAYRLGP
>GSVIVT01007715001
MDQLYGLHSPSSSDYHHPPPFPPENLISPSHYPNFNSPAPFPIFGSDQLLSASSLVVSDAASMVAEIQGGGSGEEVSSAI
RAKIATHPLYPKLLHAYIECQKVGAPPEVAYLLEEIRRGSELCRRNAVSTCLGADPELDEFMETYCDILVKYKSDLARPF
DEATAFLNNIETQLNTLCNGASRSYVSDEAAGSSEEDLSGGEVEVQECLQTTENQELKDKLLRKYSGYISTLKHEFSKTK
KKGKLPKEARQALLDWWNIHYKWPYPTEEDKIALAESTGLDQKQINNWFINQRKRHWKPSENMQFAVMDSIYGPFFMNE
>GSVIVT01004811001
MAHPHYHRLLAAYANCQKVGAPPEVVARLEEACASEAAMVRTGTSCIGEDPALDQFMEAYCEMLTKYEQELSKPFKEAML
FLSRVECQFKALTVSSSDSAGGEGLDRNGSSEEEVDVNNNFIDPQAEDRELKGQLLRKYSGYLSSLKQEFMKKRKKGKLP
KEARQQLLDWWSRHYKWPYPSESQKLALAESTGLDQKQINNWFINQRKRHWKPSEDMQFVVMDATHPGHYYMDNVLGNPF
PMDLSPTLL
Note: mrna: Fragaria vesca; GSVIVT: Vitis vinifera; Pm: Prunus mummer; Pb: Pyrus bretschneideri
